# Supplementary material for: Halomethyl-Triazoles for Rapid, Site-Selective Protein Modification
Source: Molecules. 2021 Sep 8;26(18):5461. doi: 10.3390/molecules26185461 (PMC8471731; doi:10.3390/molecules26185461)
Supplement: Supplementary file 1 [file molecules-26-05461-s001.zip]

Archive with 1 entries (1 files):
- molecules-1352054 - SM - new version.pdf
